# Supplementary material for: The Global Impact of Hepatitis B Vaccination on Hepatocellular Carcinoma
Source: Vaccines (Basel). 2022 May 17;10(5):793. doi: 10.3390/vaccines10050793 (PMC9144632; doi:10.3390/vaccines10050793)
Supplement: Supplementary file 1 [file vaccines-10-00793-s001.zip]

Archive with 1 entries (1 files):
- vaccines-1701008-supplementary.pdf
